# Supplementary material for: The Chloroplast Genome of Symplocarpus renifolius: A Comparison of Chloroplast Genome Structure in Araceae
Source: Genes (Basel). 2017 Nov 16;8(11):324. doi: 10.3390/genes8110324 (PMC5704237; doi:10.3390/genes8110324)
Supplement: Supplementary file 1 [file genes-08-00324-s001.zip]

Archive with 3 entries (3 files):
- Supplementary Table S3.xlsx
- Supplementary Table S1.docx
- Supplementary Table S2.xlsx
