# Supplementary material for: The Chloroplast Genome of Symplocarpus renifolius: A Comparison of Chloroplast Genome Structure in Araceae
Source: Genes (Basel). 2017 Nov 16;8(11):324. doi: 10.3390/genes8110324 (PMC5704237; doi:10.3390/genes8110324)
Supplement: Supplementary file 1 [file genes-08-00324-s001.zip › Supplementary Table S3.xlsx]

## Sheet: Symplocarpus
Repeat unit	Length (bp)	Total Length	Start position	Number of SSRs
A	10	10	178 (rpl2-psbA IGS), 7980(psbK-psbI IGS), 8122(psbK-psbI IGS), 29529(trnC-petN IGS), 48340(trnL intron), 60347(accD gene), 70533(rps18-rpl20 IGS), 73587(clpP intron), 116727(ndhF-rpl32 IGS), 117201(ndhF-rpl32 IGS), 118661(ndhF-rpl32 IGS), 139444(trnA intron), 143486(trnV-rps7 IGS)	13
	11	11	13516(atpF intron), 28355(rpoB-trnC IGS), 29683(trnC-petN IGS), 29770(trnC-petN IGS), 63271(ycf4-cemA IGS), 72485(clpP intron), 73456(clpP intron), 80247(petD-rpoA IGS), 112832(trnN-ndhF IGS), 125017(ndhA intron)	10
	12	12	9312(trnS-trnG IGS), 15276(atpH-atpI IGS),23641(rpoC1 intron), 45740(ycf3 intron), 110727(5S-trnR IGS), 121089(psaC-ndhE IGS), 130479(ycf1 gene)	7
	14	14	47760(trnT-trnL IGS), 124526(ndhA intron)	2
	15	15	48703(trnL intron), 77087(psbH-petB IGS)	2
	18	18	121821(atpA-atpF IGS)	1
	19	19	82134(rpl36-rps8 IGS)	1
T	10	10	8079(psbK-psbI IGS), 9019(trnS-trnG IGS),30443(petN-psbM IGS), 32435(trnD-trnY IGS), 33932(trnT-psbD IGS), 37535(psbZ-trnG IGS), 37602(psbZ-trnG IGS), 45681(ycf3 intron), 48053(trnT-trnL IGS), 67581(psbE-petL IGS), 68377(petG-trnW IGS), 101654(rps7-trnV IGS), 105687(trnA intron), 115118(ndhF-rpl32 IGS), 121747(ndhE-ndhG IGS), 124413(ndhA intron), 129293(ycf1 gene)	17
	11	11	19234(rpoC2 gene), 47617(trnT-trnL IGS), 56557(atpB-rbcL IGS), 128507(ycf1 gene), 130384(ycf1 gene)	5
	12	12	63044(ycf4-cemA IGS), 65831(petA-psbJ IGS), 112427(trnN-ndhF IGS), 127244(ndhA intron), 128786(ycf1 gene), 134402(trnR-rrn5 IGS)	6
	13	13	6884(rps16-trnQ IGS), 13574(atpF-atpH IGS), 28394(rpoB-trnC IGS), 31043(petM-trnD IGS), 73799(clpP intron)	5
	14	14	13808(atpF-atpH IGS), 15127(atpH-atpI IGS), 23685(rpoC1 intron), 115949(ndhF-rpl32 IGS)	4
	16	16	8357(psbK-trnS IGS)	1
	17	17	31602(petM-trnD IGS)	1
C	11	11	23173(rpoC1 intron)	1
G	16	16	121823(ndhE-ndhG IGS)	1
AT	5	10	20607(rpoC2 gene), 43629(psaA-ycf3 IGS), 48556(trnL intron), 58673(rbcL-accD IGS), 72095(rpl20-clpP IGS), 112750(trnN-ndhF IGS), 116017(ndhF-rpl32 IGS), 121133(ndhF-rpl32 IGS)	8
	6	12	33121(trnE-trnT IGS), 84143(rpl16 intron), 96993(trnL-ndhB IGS), 148136(ndhB-trnL IGS)	4
	8	16	47801(trnT-trnL IGS)	1
	12	24	47695(trnT-trnL IGS), 84143(rpl16 intron)	2
	13	26	5346(rps16 intron)	1
	16	32	51871(ndhC-trnV IGS)	1
	18	36	80070(petD-rpoA IGS)	1
TA	5	10	48546(trnL intron)	1
	6	12	36670(psbC-trnS IGS), 33121(trnE-trnT IGS)	2
	9	18	56161(atpB-rbcL IGS)	1
	10	20	16185(atpI-rps2 IGS)	1
	11	22	74631(clpP-psbB IGS)	1
	15	30	33090(trnE-trnT IGS)	1
	16	32	51871(ndhC-trnV IGS)	1
TC	5	10	63338(ycf4-cemA IGS)	1
AAT	5	15	33816(trnT-psbD IGS), 112841(trnN-ndhF IGS)	2
TTA	4	12	72797(clpP intron), 16282(atpI-rps2 IGS), 112515(trnN-ndhF IGS)	3
AAAT	3	12	71295(rpl20-clpP IGS), 121106(ndhF-rpl32 IGS)	2
AATA	3	12	4217(trnK-rps16 IGS)	1
AATG	3	12	63948(cemA gene)	1
ATTG	3	12	29490(trnC-petNIGS), 115591(ndhF-rpl32 IGS)	2
ATAA	3	12	112615(trnN-ndhF IGS)	1
CATT	3	12	129408(ycf1 gene)	1
TAAA	3	12	5270(rps16 intron)	1
TTAT	3	12	84743((rpl16 intron)	1
TTATA	3	15	58503(rbcL-accD IGS)	1
ATAAA	3	15	49796(trnF-ndhJ IGS)	1
				121

## Sheet: Wolffia
Repeat unit	Length (bp)	Total Length	Start position	Number of SSRs
A	10	10	9327(trnS-trnG IGS), 51455(trnT-trnL IGS), 56309(ndhC-trnV IGS), 86215(rps11-rpl36 IGS), 126145(ndhF-rpl32 IGS), 134481(ndhA intron)	6
	11	11	34748(trnE-trnT IGS), 48062(ycf3 intron)	2
	12	12	7598(trnQ-psbK IGS), 8244(psbK-psbI IGS), 131856(ndhE-ndhG IGS)	3
	13	13	15237(atpH-atpI IGS), 142126(ycf1 gene)	2
	14	14	51686(trnT-trnL IGS)	1
	16	16	122896(ycf1-rps15 IGS)	1
	21	21	70037(petA-psbJ IGS)	1
	22	22	67410(ycf4-cemA IGS)	1
T	10	10	9973(trnS-trnG IGS), 27688(rpoB gene), 35792(trT-psbD IGS)	3
	11	11	20035(rpoC2 gene), 128599(ccsA-ndhD IGS)	2
	13	13	118021(ycf1 gene)	1
	14	14	31837(petN-psbM IGS)	1
	16	16	29650(trnC-petN IGS), 137248(rps15-ycf1 IGS)	2
	21	21	46445(ycf3 intron)	1
	26	26	80736(psbB-psbT IGS)	1
C	10	10	158894(trnL-ycf2 IGS)	1
G	10	10	75160(rps18-rpl20 IGS), 101256(ycf2-trnL IGS)	2
AT	5	10	51670(trnT-trnL IGS), 132823(ndhG-ndhI IGS), 158400(ndhB-trnL IGS), 21402(rpoC2 gene)	4
	7	14	48802ycf3-psbZ IGS), 123389(rps15-ndhF IGS)	2
TA	5	10	101749(trnL-ndhB IGS), 29169(rpoB-trnC IGS)	2
	6	12	79091(clpP-psbB IGS)	1
	7	14	123418(rps15-ndhF IGS)	1
TC	5	10	136328(ndhH gene), 67488(ycf4-cemA IGS)	2
AAG	3	12	39825(trnS(psbZ Pseudo)-trnG)	1
AAT	3	12	134189(ndhA intron)	1
TAA	3	12	17072(atpI-rps2 IGS), 32844(psbM-trnD IGS)	2
TAT	3	12	53525(trnF-ndhJ IGS)	1
TTC	3	12	74105(psaJ-rpl33 IGS)	1
AATA	3	12	128937(ndhD gene)	1
AATG	3	12	39332(trnS-(psbZ peudo)trnG IGS)	1
AGGT	3	12	113776(23S rRNA)	1
ATAG	3	12	74378(rpl33-rps18 IGS)	1
ATGA	3	12	68099(cemA gene)	1
ATGT	3	12	84748(petD-rpoA IGS)	1
ATTT	3	12	66837(ycf4-cemA IGS)	1
CATT	3	12	139475(ycf1 gene)	1
CTAC	3	12	146370(23S rRNA)	1
GAAT	3	12	120672(ycf1 gene)	1
TAAA	3	12	10017(trnS-trnG IGS)	1
TTAA	3	12	126029(ndhF-rpl32 IGS)	1
TTAG	3	12	6081(rps16-trnQ IGS)	1
TTAT	3	12	132782(ndhG-ndhI IGS)	1
TTTA	3	12	46072(psaA-ycf3 IGS)	1
TTTC	3	12	47072(ycf3 intron)	1
TATAAATATA	3	30	74459(rpl33-rps18 IGS)	1
				66

## Sheet: Wolffeilla
Repeat unit	Length (bp)	Total Length	Start position	Number of SSRs
A	10	10	6687(rps16-trnQ IGS), 15902(atpH-atpI IGS), 16228(atpH-atpI IGS), 63362(rbcL-accD IGS), 68367(ycf4-cemA IGS), 123914(rps15-ndhF IGS), 127576(rpl32-trnL IGS), 156415(rps7-ndhB IGS)	8
	11	11	10132(trnS-trnG IGS), 82558(psbH-petB IGS), 131465(psaC-ndhE IGS)	3
	12	12	35589(trnE-trnT IGS), 49315(ycf3-trnS IGS)	2
	13	13	48850(ycf3 intron), 123264(ycf1-rps15 IGS)	2
	15	15	30549(trnC-petN IGS)	1
	17	17	104912(ndhB-rps7 IGS)	1
	18	18	79201(clpP-psbB IGS), 120079(ycf1 gene)	2
T	10	10	1824(trnK intron), 1849(trnK intron), 27854(rpoB gene), 31195(trnC-petN IGS), 46816(psaA-ycf3 IGS), 47730(ycf3 intron), 54089(trnF-ndhJ IGS), 78417(clpP intron), 104929(ndhB-rps7 IGS), 127527(rpl32-trnL)	10
	11	11	8562(psbK-psbI IGS), 11516(trnR-atpA IGS), 15846(atpH-atpI IGS), 20201(rpoC2 gene)	4
	12	12	24400(rpoC1 intron), 70718(petA-psbJ IGS)	2
	13	13	138077(rps15-ycf1 IGS)	1
	14	14	133803(ndhG-ndhI IGS)	1
	17	17	156425(rps7-ndhB IGS)	1
	18	18	141257(ycf1 gene)	1
TA	11	22	17179(atpI-rps2 IGS)	1
	7	14	79583(clpP-psbB IGS)	1
	5	10	29460(rpoB-trnC IGS), 40037(trnS-psbZ IGS)	2
AT	8	16	54345(trnF-ndhJ IGS), 74486(psaJ-rpl33 IGS)	2
	6	12	49632(ycf3-trnS IGS), 74506(psaJ-rpl33 IGS)	2
	5	10	34719(trnE-trnT IGS), 49610(ycf3-trnS IGS), 77817(clpP intron), 21565(rpoC2 gene), 34680(trnE-trnT IGS), 34882(trnE-trnT IGS), 51787(trnT-trnL IGS)	7
TC	5	10	137238(ndhH gene), 68434(ycf4-cemA IGS)	2
AAT	4	12	82567(psbH-petB IGS)	1
ATA	4	12	54266(trnF-ndhJ IGS)	1
TAA	5	15	17235(atpI-rps2 IGS)	1
TAT	4	12	5641(rps16 intron), 54321(trnF-ndhJ IGS)	2
AATA	3	12	129552(ndhD gene)	1
ACAA	3	12	89101(rpl16-rps3 IGS)	1
AGGT	3	12	114170(23S rRNA)	1
ATAA	3	12	34622(trnE-trnT IGS)	1
ATGA	3	12	69045(cemA-petA IGS)	1
ATGT	3	12	85296(rpoA gene)	1
ATTA	3	12	51854(trnT-trnL IGS)	1
CATT	3	12	140296(ycf1 gene)	1
CTAC	3	12	147170(23S rRNA)	1
GAAT	3	12	121045(ycf1 gene)	1
TTGA	3	12	70294(petA-psbJ IGS)	1
TTGT	3	12	72080(psbE-petL IGS)	1
TTTA	3	12	46893(psaA-ycf3 IGS)	1
AAATA	3	15	89462(rpl16-rps3 IGS)	1
ATTTA	3	15	84939(petD-rpoA IGS)	1
TTATA	3	15	32624(petN-psbM IGS)	1
				77

## Sheet: Spirodela
Repeat unit	Length (bp)	Total Length	Start position	Number of SSRs
A	10	10	6614(rps16-trnQ IGS), 16038(atpH-atpI IGS), 30410(rpoB-trnC IGS), 33590(psbM-trnD IGS), 49013(ycf3 intron), 56578(ndhC-trnV IGS)	6
	11	11	78437(clpP-psbB IGS), 119419(ycf1 gene), 152535(trnV-rps7 IGS)	3
	12	12	9969(trnS-trnG IGS), 18614(rps2-rpoC2 IGS), 41157(trnG-trnfM IGS), 67309(ycf4-cemA IGS)	4
	13	13	72348(petL-petG IGS)	1
	14	14	36684(trnT-psbD IGS)	1
T	12	12	75952(rpl20-rps12 IGS)	1
	10	10	15375(atpF-atpH IGS), 16517(atpH-atpI IGS), 28479(rpoB gene), 30319(rpoB-trnC IGS), 46514(psaA-ycf3 IGS), 66594(ycf4-cemA IGS)	6
	11	11	11927(trnG-trnR IGS), 20823(rpoC2 gene), 31992(petN-psbM IGS), 36097(trnE-trnT IGS), 107466(rps12-trnV IGS), 132851(ndhG-ndhI IGS), 140582(ycf1 gene)	7
C	10	10	5407(rps16 intron)	1
AT	5	10	10454(trnS-trnG IGS), 158553(ndhB-trnL IGS), 41172(trnG-trnfM IGS), 53928(trnF-ndhJ IGS)	4
	6	12	9948(trnS-trnG IGS), 41207(trnG-trnfM IGS)	2
	7	14	8031(trnQ-psbK IGS), 51742(trnT-trnL IGS)	2
	13	26	33720(psbM-trnD IGS)	1
TA	5	10	22195(rpoC2 gene), 35171(trnE-trnT IGS), 76201(rps12-clpP IGS), 101448(trnL-ndhB IGS), 132043(ndhE-ndhG IGS), 51876(trnT-trnL IGS), 35501(trnE-trnT IGS)	7
	6	12	14578 (atpF intron)	1
	7	14	51624(trnT-trnL IGS)	1
	8	16	74259(rpl33-rps18 IGS)	1
	11	22	78817(clpP-psbB IGS)	1
AAT	4	12	101476(trnL-ndhB IGS), 123916(ndhF gene)	2
ATT	4	12	17867(atpI-rps2 IGS)	1
TAA	4	12	101557(trnL-ndhB IGS)	1
TAA	4	12	37307(trnT-psbD IGS)	1
TAG	4	12	158523(ndhB-trnL IGS), 10399(trnS-trnG IGS), 10415(trnS-trnG IGS), 52035(trnT-trnL IGS)	4
TAT	4	12	33421(psbM-trnD IGS), 78041(clpP intron), 158443(ndhB-trnL IGS)	3
TTA	4	12	30058(rpoB-trnC IGS)	1
	5	15	73918(psaJ-rpl33 IGS)	1
TTC	4	12	84254(petD-rpoA IGS)	1
AATA	3	12	128861(ndhD gene)	1
	4	16	84254(petD-rpoA IGS)	1
AATG	3	12	67987(cemA gene)	1
ATAA	3	12	123037(rps15-ndhF IGS)	1
ATAA	3	12	123059(rps15-ndhF IGS)	1
ATAA	3	12	101519(trnL-ndhB IGS)	1
CATTG	3	12	139624(ycf1 gene)	1
GAAT	3	12	120375(ycf1 gene)	1
TTAA	3	12	10321(trnS-trnG IGS), 56384(ndhC-trnV IGS)	2
TTAT	3	12	60773(atpB-rbcL IGS), 158481(ndhB-trnL IGS)	2
TTGA	3	12	131348(ndhE gene)	1
TTTA	3	12	87106(rps8-rpl14 IGS)	1
TTTC	3	12	48029(ycf3 intron)	1
AAAAT	3	15	115261(5SrRNA-trnR IGS)	1
ATTTT	3	15	144736(trnR-5S rRNA IGS)	1
CATTG	3	15	152936(trnV-rps7 IGS)	1
GCAAT	3	15	107060(rps12-trnV IGS)	1
AAGAG	3	15	165757(ycf2 gene)	1
				85

## Sheet: Lemna
Repeat unit	Length (bp)	Total Length	Start position	Number of SSRs
A	10	10	5368(rps16 intron), 15224(atpH-atpI IGS), 19018(rpoC2 gene), 24111(rpoC1 intron), 29968(trnC-petN IGS), 34843(trnG-trnT IGS), 47805(ycf3-trnS IGS), 51248(trnT-trnL IGS), 54450(ndhC-trnV IGS), 54773(ndhC-trnV IGS), 76932(clpP-psbB IGS), 105518(rps12-trnV IGS), 150336(trnV-rps12 IGS)	13
	11	11	17738(rps2-rpoC2 IGS), 51991(trnL-trnP IGS), 55596(ndhC-trnV IGS)	3
	12	12	14281(atpF intron)	1
	13	13	65981(ycf4-cemA IGS)	1
	14	14	120620(ycf1-rps15 IGS)	1
	15	15	47548(ycf3 intron)	1
T	10	10	27591(rpoB gene), 47488(ycf3 intron), 51765(trnL intron), 59387(atpB-rbcL IGS), 65759(ycf4-cemA IGS), 87657(rpl16-rps3 IGS), 105518(rps12-trnV IGS)	7
	11	11	19937(rpoC2 gene), 46966(ycf3 intron), 88830(rpl22-rps19 IGS)	3
	12	12	4835(tnrL-rps16 IGS), 14565(atpF-atpH IGS), 75749(clpP intron)	3
	13	13	82782(petD-rpoA IGS)	1
	14	14	135230(rps15-ycf1 IGS)	1
AT	5	10	21310(rpoC2 gene), 63376(accD-psaI IGS), 9181(trnS-trnH IGS)	3
	6	12	9262(trnS-trnH IGS), 28323(rpoB-trnC IGS), 55606(ndhC-trnV IGS)	3
	9	18	155996(ndhB-trnL IGS)	1
TA	5	10	51645(trnL intron), 63510(accD-psaI IGS), 89011(rpl22-rps19 IGS), 129102(psaC-ndhE IGS)	4
	6	12	77301(clpP-psbB IGS), 50485(trnT-trnL IGS)	2
	9	18	99849(trnL-ndhB IGS)	1
TC	5	10	66050(ycf4-cemA IGS), 134356(ndhH gene)	2
TG	5	10	35827(trnT-psbD IGS)	1
AAT	4	12	66873(cemA-petA IGS)	1
ATT	4	12	88930(rpl22-rps19 IGS)	1
GAA	4	12	93073(ycf2 gene)	1
TAA	4	12	99920(trnL-ndhB IGS), 16991(atpI-rps2 IGS)	2
TTA	4	12	89038(rpl22-rps19 IGS), 155932(ndhB-trnL IGS)	2
TTC	4	12	162779(ycf2 gene)	1
AAGT	3	12	122119(ndhF gene)	1
AATA	3	12	126713(ndhD gene)	1
AATG	3	12	66660(cemA gene)	1
AATT	3	12	14603(atpF-atpH IGS)	1
TAAA	3	12	29306(rpoB-trnC IGS)	1
TATT	3	12	32956(psbM-trnA IGS)	1
TTTA	3	12	31352(petN-psbM IGS), 8062(psbK-psbI IGS), 14626(atpF-atpH IGS)	3
TTTC	3	12	46572(ycf3 intron)	1
TTAAA	3	15	4539(trnL-rps16 IGS)	1
				71

## Sheet: Colocasia
Repeat unit	Length (bp)	Total Length	Start position	Number of SSRs
A	10	10	5129(trnK-rps16 IGS), 15823(atpH-atpI IGS), 16665(atpH-atpI IGS), 29802(rpoB-trnC IGS), 30238(rpoB-trnC IGS), 35114(trnT-psbD IGS), 49810(rps4-trnT IGS), 50549(trnT-trnL IGS), 52510(trnP-ndhJ IGS), 59124(atpB-rbcL IGS), 72164(trnP-psaJ IGS), 74481(rpl20-rps12 IGS), 76606(clpP intron), 118631(ndhF-rpl32 IGS), 120039(rpl32-trnL IGS)	15
	11	11	4723(trnK-rps16 IGS), 5062(trnK-rps16 IGS), 6824(rps16-trnG IGS), 11870(trnG-trnA IGS), 39150(psbZ-trnG IGS), 50638(trnT-trnL IGS), 50895(trnT-trnL IGS), 50995(trnT-trnL IGS), 70718(psbE-petL IGS), 76762(clpP intron), 87492(rpl16 intron), 131389 (rps15-ycf1 IGS)	12
	12	12	1957(psbA-trnL IGS), 15503(atpF-atpH IGS), 32130(petN-psbM IGS), 39586(trnG-trnfM IGS), 48101(ycf3-trnS IGS), 51517(trnL intron), 74519(rpl20-rps12 IGS), 119049(ndhF-rpl32 IGS), 130023(ndhH-rps16 IGS), 149346(rps7-ndhB IGS)	10
	13	13	55914(ndhC-trnV IGS), 66415(ycf4-cemA IGS), 77411(clpP-psbB IGS), 81853(petB-petD IGS), 114079(5S rRNA-trnA IGS), 127354(ndhA intron)	6
	14	14	47320(ycf3 intron)	1
	17	17	47802(ycf3-trnS IGS)	1
T	10	10	28327(rpoB gene), 32784(psbM-trnA IGS), 54695(ndhC-trnV IGS), 61249(rbcL-accD IGS), 72564(psaJ-rpl33 IGS), 73819(rps18-rpl20 IGS), 76212(clpP intron), 133169 (ycf1 gene), 134232(ycf1 gene)	9
	11	11	11992(trnA-atpA IGS), 20623(rpoC2 gene), 25066(rpoC1 intron), 50258(trnT-trnL IGS), 51188(trnL intron), 73745(rps18-rpl20 IGS), 75965(clpP intron), 85476(rpl36-rps8 IGS), 86077(rps8-rpl14 IGS), 115779(trnA-ndhF IGS), 124031(psaC-ndhE IGS), 132364(ycf1 gene)	12
	12	12	7465(rps16-trnG IGS), 8843(psbK-psbI IGS), 44881(psaA-ycf3 IGS), 63790(accD-psaI IGS), 71998(trnP-psaJ), 103007(ndhB-rps7 IGS)	6
	13	13	14605(atpF intron), 31975(petN-psbM IGS), 65489(ycf4-cemA IGS), 138273(trnA-5S rRNA)	4
	14	14	76643 (clpP intron), 83353(petD-rpoA IGS), 87970(rpl16 intron), 130349 (rps15-ycf1 IGS)	4
	15	15	125013(ndhE-ndhH IGS)	1
C	10	10	72554(psaJ-rpl33 IGS)	1
	11	11	48152(ycf3-trnS IGS)	1
G	15	15	81077(petB intron)	1
AT	5	10	87307(rpl16 intron), 87371(rpl16 intron), 115279(trnA-ndhF IGS), 125808(ndhG-ndhI IGS), 131047 (rps15-ycf1 IGS), 4646(trnK-rps16 IGS), 10486(trnS-trnG IGS), 49541(rps4-trnT IGS), 125822(ndhG-ndhI IGS), 152201(ndhB-trnL IGS)	10
	6	12	70887(psbE-petL IGS), 100292(trnL-ndhB IGS)	2
	7	14	70861(psbE-petL IGS), 131025 (rps15-ycf1 IGS)	2
	8	16	29864(rpoB-trnC IGS)	1
TA	5	10	1898(psbA-trnL IGS), 21995(rpoC2 gene), 33797(trnT-trnG IGS), 33808(trnT-trnG IGS), 50177(trnT-trnL IGS), 100153(trnL-ndhB IGS), 100201(trnL-ndhB IGS), 115936(trnA-ndhF IGS), 115954(trnA-ndhF IGS), 124964(ndhE-ndhH IGS), 124980(ndhE-ndhH IGS), 130836 (rps15-ycf1 IGS), 130878 (rps15-ycf1 IGS), 152154(ndhB-trnL IGS)	14
	6	12	220(trnH-psbA IGS), 33783(trnT-trnG IGS), 100263(trnL-ndhB IGS), 100278(trnL-ndhB IGS), 124065(psaC-ndhE IGS), 152060(ndhB-trnL IGS), 152075(ndhB-trnL IGS), 152090(ndhB-trnL IGS)	8
	8	16	49601(rps4-trnT IGS)	1
	12	24	192(trnH-psbA IGS)	1
TC	5	10	66484(ycf4-cemA IGS)	1
AAT	4	12	34205(trnG-trnT IGS)	1
ATA	4	12	61696(rbcL-accD IGS)	1
TAA	4	12	50168(trnT-trnL IGS)	1
TAT	4	12	50168(trnT-trnL IGS)	1
TTA	4	12	17667(atpI-rps2 IGS), 49387(rps4-trnT IGS), 115049(trnA-ndhF IGS),137304(ycf1-trnA IGS)	3
	5	15	124007(psaC-ndhE IGS)	1
TTC	4	12	72851(psaJ-rpl33 IGS)	1
AAAT	3	12	115867(trnA-ndhF IGS)	1
AATG	3	12	67094(cemA gene)	1
AGGT	3	12	112332(23S rRNA gene)	1
ATTA	3	12	50581(trnT-trnL IGS), 125860(ndhG-ndhI IGS)	2
ATTT	3	12	86131(rps8-rpl14 IGS)	1
CTAC	3	12	140019(23S rRNA)	1
TATG	5	20	29133(rpoB-trnC IGS)	1
TATT	3	12	316(trnH-psbA IGS)	1
TATT	4	16	29886(rpoB-trnC IGS)	1
TTCT	3	12	49979(trnT-trnL IGS)	1
TTGA	3	12	71561(petG-trnT IGS)	1
TTGG	3	12	30847(trnC-petN IGS)	1
TTTA	3	12	304(trnH-psbA IGS)	1
AGATA	3	15	8074(trnG-psbK IGS)	1
TATAAGA	3	21	45941(ycf3 intron)	148
