# Supplementary material for: The Chloroplast Genome of Symplocarpus renifolius: A Comparison of Chloroplast Genome Structure in Araceae
Source: Genes (Basel). 2017 Nov 16;8(11):324. doi: 10.3390/genes8110324 (PMC5704237; doi:10.3390/genes8110324)
Supplement: Supplementary file 1 [file genes-08-00324-s001.zip › Supplementary Table S2.xlsx]

## Sheet: Symplocarpus
Repeat	First start positon	Type	Second start positon	First Location		Second Location
37	80069	R	80069	petD-rpoA (IGS)	LSC	petD-rpoA (IGS)	LSC
37	33082	R	80069	trnE-trnT (IGS)	LSC	petD-rpoA (IGS)	LSC
35	51870	R	80067	ndhC-trnV (IGS)	LSC	petD-rpoA (IGS)	LSC
33	33088	R	33088	trnE-trnT (IGS)	LSC	trnE-trnT (IGS)	LSC
33	51870	R	80071	ndhC-trnV (IGS)	LSC	petD-rpoA (IGS)	LSC
33	51870	R	80073	ndhC-trnV (IGS)	LSC	petD-rpoA (IGS)	LSC
47	93834	P	151234	ycf2 (gene)	IR	ycf2 (gene)	IR
47	93858	P	151258	ycf2 (gene)	IR	ycf2 (gene)	IR
42	91391	P	153685	ycf2 (gene)	IR	ycf2 (gene)	IR
42	91412	P	153706	ycf2 (gene)	IR	ycf2 (gene)	IR
40	5338	P	33087	rps16 (intron)	LSC	trnE-trnT (IGS)	LSC
38	33083	P	80068	trnE-trnT (IGS)	LSC	petD-rpoA (IGS)	LSC
33	33087	P	51872	trnE-trnT (IGS)	LSC	ndhC-trnV (IGS)	LSC
33	51870	P	80070	ndhC-trnV (IGS)	LSC	petD-rpoA (IGS)	LSC
33	51870	P	80072	ndhC-trnV (IGS)	LSC	petD-rpoA (IGS)	LSC
47	151234	F	151258	ycf2 (gene)	IR	ycf2 (gene)	IR
42	91391	F	91412	ycf2 (gene)	IR	ycf2 (gene)	IR
42	153685	F	153706	ycf2 (gene)	IR	ycf2 (gene)	IR
37	33082	F	80069	trnE-trnT (IGS)	LSC	petD-rpoA (IGS)	LSC
33	51870	F	80069	ndhC-trnV (IGS)	LSC	petD-rpoA (IGS)	LSC
33	51870	F	80071	ndhC-trnV (IGS)	LSC	petD-rpoA (IGS)	LSC
33	51870	F	80073	ndhC-trnV (IGS)	LSC	petD-rpoA (IGS)	LSC
38	33080	C	80068	trnE-trnT (IGS)	LSC	petD-rpoA (IGS)	LSC
38	51865	C	80067	ndhC-trnV (IGS)	LSC	petD-rpoA (IGS)	LSC
37	33083	C	80069	trnE-trnT (IGS)	LSC	petD-rpoA (IGS)	LSC
34	33086	C	80066	trnE-trnT (IGS)	LSC	petD-rpoA (IGS)	LSC
33	51870	C	80070	ndhC-trnV (IGS)	LSC	petD-rpoA (IGS)	LSC

## Sheet: Wolffia
Repeat	First start positon	Type	Second start positon	First Location		Second Location
30	70029	C	137240	rps16-trnQ	LSC	ycf1-rps15	IR
32	46433	C	70025	ycf3 intron	LSC	petA-psbJ	LSC
39	47369	F	106153	ycf3-psbZ	LSC	rps7-trnV	IR
41	96209	F	96254	ycf2	IR	ycf2	IR
41	163863	F	163908	ycf2	IR	ycf2	IR
32	8902	F	39036	psbI-trnS(IGS)	LSC	psbC-trnS	LSC
31	96219	F	96264	ycf2	IR	ycf2	IR
30	47381	F	106165	ycf3 intron	LSC	rps7-trnV	IR
35	82275	F	153969	psbH-petB	LSC	rps7-trnV	IR
32	67403	F	70030	ycf4-cemA	LSC	petA-psbJ	LSC
30	46435	F	137238	ycf3 intron	LSC	ycf1-rps15	IR
324	31233	P	64855	petN-psnM (IGS)	LSC	atpB-rbcL	LSC
125	39615	P	48840	trnS-trnG(IGS)	LSC	ycf3-psbZ	LSC
120	39569	P	48891	trnS-trnG(IGS)	LSC	ycf3-psbZ	LSC
57	39683	P	48840	trnS-trnG(IGS)	LSC	ycf3-psbZ	LSC
50	39273	P	49265	trnS-trnG(IGS)	LSC	ycf3-psbZ	LSC
55	39513	P	49012	trnS-trnG(IGS)	LSC	psbZ	LSC
47	39363	P	49175	trnS-trnG(IGS)	LSC	psbZ-trnS	LSC
44	39122	P	49437	trnS-trnG(IGS)	LSC	psbZ-trnS	LSC
45	39528	P	49007	trnS-trnG(IGS)	LSC	psbZ	LSC
39	47369	P	153966	ycf3-psbZ	LSC	rps7-trnV	IR
41	96209	P	163863	ycf2	IR	ycf2	IR
41	96254	P	163908	ycf2	IR	ycf2	IR
36	39478	P	49067	trnS-trnG(IGS)	LSC	psbZ	LSC
34	39427	P	49122	trnS-trnG(IGS)	LSC	psbZ	LSC
30	39380	P	49175	trnS-trnG(IGS)	LSC	psbz-trnS	LSC
31	39137	P	49435	trnS-trnG(IGS)	LSC	psbZ-trnS	LSC
31	96219	P	163863	ycf2	IR	ycf2	IR
31	96264	P	163908	ycf2	IR	ycf2	IR
30	39172	P	49399	trnS-trnG(IGS)	LSC	psbZ-trnS	LSC
30	47381	P	153963	ycf3 intron	LSC	rps7-trnV	IR
35	82275	P	106154	psbH-petB	LSC	rps7-trnV	IR
32	8905	P	49650	trnS-GCU	LSC	trnS-GGA	LSC
34	83824	P	88304	petB-petD	LSC	petB-petD	LSC
31	39039	P	49651	psbC-trnS	LSC	trnS	LSC
30	6811	P	6811	rps16-trnQ	LSC	rps16-trnQ	LSC
30	46435	P	122890	ycf3 intron	LSC	ycf1-rps15	IR
38	74449	R	74458	rpl33-rps18(IGS)	LSC	rpsl33-rps18(IGS)	LSC
30	70029	R	122888	rps16-trnQ	LSC	ycf1-rps15	IR

## Sheet: Wolffiella
Repeat	First start positon	Type	Second start positon	First Location		Second Location
30	34526	R	34537	trnE-trnT	LSC	trnE-trnT	LSC
46	133339	P	133407	ndhG	SSC	ndhC	SSC
32	8962	P	49962	psbI-trnS	LSC	trnS-rps4	LSC
32	39814	P	49962	psbC-trnS	LSC	ycf3-trnS	LSC
39	48162	P	154754	ycf3 intron	LSC	trnV-rps7	IR
37	99221	P	162046	ycf2 gene	IR	ycf2 gene	IR
37	99269	P	162094	ycf2 gene	IR	ycf2 gene	IR
35	11106	P	135019	trnI intron	IR	trnI intron	IR
35	82827	P	106560	psbH-petB	LSC	rps7-trnV	IR
31	99247	P	162050	ycf2 gene	IR	ycf2 gene	IR
31	99271	P	162074	ycf2 gene	IR	ycf2 gene	IR
30	48174	P	154751	ycf3	LSC	trnV-rps7	IR
30	104907	P	156414	ycf2 gene	IR	ycf2 gene	IR
30	104908	P	156415	ycf2 gene	IR	ycf2 gene	IR
42	66861	F	127598	psaI-ycf4	LSC	rpl32-trnL	SSC
36	43069	F	45293	psbB	LSC	psaA	LSC
33	51794	F	51878	trnT-trnL	LSC	trnT-trnL	LSC
32	8959	F	39811	psbI-trnS	LSC	psbC-trnS	LSC
32	87875	F	87907	rps8-rpl14	LSC	rps8-rpl14	LSC
30	29629	F	29652	rpoB-trnC	LSC	rpoB-trnC	LSC
39	48162	F	106559	ycf3 intron	LSC	rps7-trnV	IR
37	99221	F	99269	ycf2 gene	IR	ycf2 gene	IR
37	162046	F	162094	ycf2 gene	IR	ycf2 gene	IR
35	82827	F	154757	psbH-petB	LSC	trnV-rps7	IR
31	99247	F	99271	ycf2 gene	IR	ycf2 gene	IR
31	162050	F	162074	ycf2 gene	IR	ycf2 gene	IR
30	48174	F	106571	ycf3	LSC	rps7-trnV	IR
30	156414	F	156415	ycf2 gene	IR	ycf2 gene	IR
37	104901	C	156414	ndhB-rps7	IR	rps7-ndhB	IR
31	104907	C	156419	ycf2 gene	IR	ycf2 gene	IR
30	104907	C	156421	ycf2 gene	IR	ycf2 gene	IR

## Sheet: Spirodela 
Repeat	First start positon	Type	Second start positon	First Location		Second Location
31	4871	C	13775	trnL-rps16	LSC	atpF intron	LSC
30	46881	F	104261	ycf3 intron	LSC	rps12-trnV	IR
35	80540	F	151577	psbH-petB intron	LSC	trnV-rps12	IR
39	46869	F	104249	ycf3 intron	LSC	rps12-trnV	IR
41	94229	F	94274	ycf2	IR	ycf2	IR
41	161547	F	161592	ycf2	IR	ycf2	IR
30	88931	F	88997	rpl22-rps19	LSC	rpl22-rps19	LSC
31	77	F	102	rpl2-trnH	LSC	rpl2-trnH	LSC
31	88939	F	88960	rpl22-rps19	LSC	rpl22-rps19	LSC
32	8605	F	38619	psbI-trnS-GCU	LSC	psbC-trnS-UGA	LSC
32	124166	F	124186	ndhF-rpl32	LSC	ndhF-rpl32	LSC
33	88958	F	88984	rpl22-rps19	LSC	rpl22-rps19	LSC
34	88939	F	88986	rpl22-rps19	LSC	rpl22-rps19	LSC
33	128603	F	128630	psaC-ndhE	SSC	psaC-ndhE	SSC
30	46881	P	151571	ycf3 intron	LSC	trnV-rps12	IR
35	80540	P	104250	psbH-petB intron	LSC	rps12-trnV	IR
39	46869	P	151574	ycf3 intron	LSC	trnV-rps12	IR
41	94229	P	161547	ycf2	IR	ycf2	IR
41	94274	P	161592	ycf2	IR	ycf2	IR
32	8608	P	48607	psbI-trnS-GCU	LSC	trnS-GGA	LSC
32	38622	P	48607	psbC-trnS-UGA	LSC	trnS-GGA	LSC
30	88931	R	88983	rpl22-rps19	LSC	rpl22-rps19	LSC
31	11192	R	35087	trnG-trnA	LSC	trnT-psbD	LSC
33	134	R	63360	rpl2-trnH	LSC	accD-psaI	LSC

## Sheet: Lemna
Repeat	First start positon	Type	Second start positon	First Location		Second Location
30	33707	R	74258	psbM-trnD	LSC	rpl33-rps18	LSC
31	130188	P	130201	ndhD	SSC	ndhD-psaC	SSC
35	48327	P	82088	ycf3 intron	LSC	psbH-petB	LSC
35	82088	P	88141	psbH-petB	LSC	rpl16-rps3	LSC
32	9272	P	50094	psbI-trnS	LSC	trnS-GCU	LSC
32	40020	P	50094	psbC-trnS	LSC	trnS-GCU	LSC
30	16670	P	16703	atpH-atpI	LSC	atpH-atpI	LSC
30	70176	P	70226	petA-psbJ	LSC	petA-psbJ	LSC
1485	91222	P	167303	rpl23	LSC	rpl2	IR
40	88140	P	154048	rpl16-rps3	LSC	trnV-rps12	IR
39	48326	P	154049	ycf3 intron	LSC	trnV-rps12	IR
35	82088	P	105923	rpl16-rps3	LSC	rps12-trnV	IR
30	48338	P	154046	ycf3 intron	LSC	trnV-rps12	IR
30	152	P	101512	rpl2-trnH	LSC	trnL-ndhB	IR
32	123018	F	123040	rps15-ndhF	SSC	rps15-ndhF	SSC
31	131013	F	131038	psaC-ndhE	SSC	psaC-ndhE	SSC
30	128618	F	128643	ccsA-ndhD	SSC	ccsA-ndhD	SSC
39	48326	F	88140	ycf3 intron	LSC	rpl16-rps3	LSC
36	43226	F	45450	psaB	LSC	psaA	LSC
32	9269	F	40017	psbI-trnS	LSC	psbC-trnS	LSC
32	35448	F	35476	trnE-trnT	LSC	trnE-trnT	LSC
31	10519	F	10542	trnS-trnG	LSC	trnS-trnG	LSC
31	33714	F	33716	psbM-trnD	LSC	psbM-trnD	LSC
31	33716	F	78812	psbM-trnD	LSC	clpP-psbB	LSC
30	123	F	144	rpl2-trnH	LSC	rpl2-trnH	LSC
30	33713	F	78811	psbM-trnD	LSC	clpP-psbB	LSC
40	88140	F	105922	rpl16-rps3	LSC	rps12-trnV	IR
39	48326	F	105922	ycf3 intron	LSC	rps12-trnV	IR
35	82088	F	154052	rpl16-rps3	LSC	trnV-rps12	IR
30	48338	F	105934	ycf3 intron	LSC	rps12-trnV	IR
30	101488	F	158494	trnL-ndhB	IR	ndhB-trnL	IR
30	152	F	158468	rpl2-trnH	LSC	ndhB-trnL	IR
32	33712	C	78807	psbM-trnD	LSC	clpP-psbB	LSC
30	33715	C	78812	psbM-trnD	LSC	clpP-psbB	LSC
32	14575	C	122974	atpF intron	LSC	rps15-ndhF	IR-SSC

## Sheet: Colocasia
Repeat	First start positon	Type	Second start positon	First Location		Second Location
30	100223	C	152110	trnL-ndhB	IR	ndhB-trnL	IR
32	197	C	131024	trnH-psbA	LSC	rps15-ycf1	SSC
53	97026	F	97050	ycf2	IR	ycf2	IR
53	155260	F	155284	ycf2	IR	ycf2	IR
41	94559	F	94604	ycf2	IR	ycf2	IR
41	157718	F	157763	ycf2	IR	ycf2	IR
39	100256	F	152068	ndhB	IR	ndhB	IR
42	97022	F	97070	ycf2	IR	ycf2	IR
42	155251	F	155299	ycf2	IR	ycf2	IR
33	155284	F	155308	ycf2	IR	ycf2	IR
31	155265	F	155313	ycf2	IR	ycf2	IR
30	100261	F	100276	trnL-ndhB	IR	trnL-ndhB	IR
42	10489	F	10511	trnS-trnG	LSC	trnS-trnG	LSC
33	33772	F	125810	trnT-trnG	LSC	ndhG-ndhI	SSC
53	97026	P	155260	ycf2	IR	ycf2	IR
53	97050	P	155284	ycf2	IR	ycf2	IR
41	94559	P	157718	ycf2	IR	ycf2	IR
41	94604	P	157763	ycf2	IR	ycf2	IR
42	97022	P	155251	ycf2	IR	ycf2	IR
42	97070	P	155299	ycf2	IR	ycf2	IR
30	100261	P	152057	trnL-ndhB	IR	ndhB-trnL	IR
30	100276	P	152072	trnL-ndhB	IR	ndhB-trnL	IR
31	69092	P	69140	petA-psbJ	LSC	petA-psbJ	LSC
36	195	P	70863	trnH-psbA	LSC	psbE-petL	LSC
37	115491	P	115645	trnA-ndhF	SSC	trnA-ndhF	SSC
35	33772	P	125807	trnT-psbD	LSC	ndhG-ndhI	SSC
43	10495	R	10503	trnS-trnG	LSC	trnS-trnG	LSC
32	64271	R	64285	accD-psaI	LSC	accD-psaI	LSC
33	33780	R	87351	trnT-trnG	LSC	rpl16 intron	LSC
41	33766	R	125808	trnT-trnG	LSC	ndhG-ndhI	SSC
36	193	R	125807	trnH-psbA	LSC	ndhH-ndhI	SSC
